# Supplementary material for: The Floating Forest: Traditional Knowledge and Use of Matupá Vegetation Islands by Riverine Peoples of the Central Amazon
Source: PLoS One. 2015 Apr 2;10(4):e0122542. doi: 10.1371/journal.pone.0122542 (PMC4383509; doi:10.1371/journal.pone.0122542)
Supplement: S1 Dataset — (XLSX) [file pone.0122542.s001.xlsx]

## Sheet: InformationsFromInterviews
INFORMATION FROM INTERVIEWS	NUMBER OF INTERVIWEES	PERCENTAGE
Concept of matupa
Matupa always have a earth-like substrate	31	88.5714
Distinction between matupa and floating mats	29	82.8571
Matupa always have dense vegetation on its surface (herbs, shrubs, trees)	33	94.2857
Matupa formation process
Agglomeration of aquatic/semiaquatic grasses on lakes is the starting point for matupa formation	31	88.5714
Piri (Panicum polygonatum) and/or membeca (Paspalum repens) are important plants for matupa formation	30	85.7143
Matupa formation depends on seasonal flood dynamics (grass blocks sinking and floating)	25	71.4286
Environmental conditions and occurrence
River currents limit the formation and occurrence of matupas	33	94.2857
Matupas usually form along the edges of lakes or slow-moving backwaters	14	40
Matupas occur only in “black water” lakes	25	71.4286
Matupas do not occur in lakes that become completely dry and exposed during the dry season	17	48.5714
Matupas can “retain” or “safeguard” water in a lake	6	17.1429
Ecological importance of matupas
Matupas are important for fish populations (matupa is a "safe house" for fish)	35	100
Lakes with matupas harbor larger fish populations than lakes without matupas	16	45.7143
Matupas protect fish from excessive fishing	9	25.7143
Matupas provide shelter and nesting grounds for other aquatic animals (caimans, turtles, birds)	12	34.2857
Matupas provide a fertile substrate for plants germination and growth	3	8.57143
Matupas conserve the water of the lake	6	17.1429
Arapaima itself creates the holes on matupas by clearing away substrate during the early stages of matupa formation	5	14.2857
Importance of matupás for riverine populations
Matupa is a source of fertilizer for plant beds	31	88.5714
Attempt to plant crops directly onto matupas	6	17.1429
Matupas is important for fishing	21	60
Matupa is a strategic place for fishing arapaima (Arapaima gigas)	19	54.2857
Attempt to gather turtle and caiman eggs	8	22.8571
Matupás and cosmology: the legend of the Giant Anaconda
Association between matupa and the Giant Anaconda (Giant Anaconda uses matupa as shelter)	18	51.4286
Giant Anaconda is essential to the very formation of matupás	5	14.2857
Giant Anaconda ensures that matupas never fully dry out	4	11.4286
Giant Anaconda is an “old people’s tale”	6	17.1429
